# Supplementary material for: Data on producing an infusion fluid that contains nitric oxide
Source: Data Brief. 2019 Dec 17;28:105011. doi: 10.1016/j.dib.2019.105011 (PMC6938946; doi:10.1016/j.dib.2019.105011)
Supplement: Multimedia component 1 [file mmc1.xlsx]

## Sheet: Raw Data_Table1
	Control solution									Experimental solution
	Number	pH	PCO2 mmHg	PO2 mmHg	BE mmol/L	HCO3- mmol/L	Na mmol/L	K mmol/L		Number	pH	PCO2 mmHg	PO2 mmHg	BE mmol/L	HCO3- mmol/L	Na mmol/L	K mmol/L
	1	7.224	78.7	53	5	32.5	141	1.9		1	7.19	85.1	60	4	32.5	142	1.9
	2	7.241	73.9	55	4	31.7	142	1.9		2	7.289	64.2	54	4	30.8	142	1.9
	3	7.265	70.4	53	5	31.9	142	1.9		3	7.297	63.4	55	5	31	142	1.9
	4	7.274	69.4	52	5	32.2	142	1.9		4	7.307	63.1	55	5	31.5	142	1.9
	5	7.28	66.3	54	4	31.2	141	1.9		5	7.309	63.3	55	6	31.8	142	1.9
	6	7.277	67.3	55	5	31.4	142	1.9		6	7.306	64	57	6	31.9	142	1.9
	average	7.26017	71	53.6667	4.66667	31.8167	141.667	1.9		average	7.283	67.1833	56	5	31.5833	142	1.9

## Sheet: Raw Data_Fig.1
	OD1	OD2	AV	-control	NO (uM)	Samples
S-1	0.131	0.136	0.1335	-0.0015	ND	Control solution_1
S-2	0.134	0.136	0.135	0	ND	Control solution_2
S-3	0.133	0.135	0.134	-0.001	ND	Control solution_3
S-4	0.188	0.192	0.19	0.055	5.0295	Experimental solution_1
S-5	0.172	0.175	0.1735	0.0385	3.49473	Experimental solution_2
S-6	0.172	0.175	0.1735	0.0385	3.49473	Experimental solution_3

## Sheet: Raw Data_Table2
		OD1	OD2	AV	-control	NO (uM)	Samples
	S-1	0.12	0.121	0.1205	0.016	2.50699	Twice dilution by control solution_1
	S-2	0.138	0.129	0.1335	0.029	4.41894	Twice dilution by control solution_2
	S-3	0.121	0.125	0.123	0.0185	2.87903	Twice dilution by control solution_3
	S-4	0.131	0.12	0.1255	0.021	3.24873	Twice dilution by control solution_4
	S-5	0.128	0.13	0.129	0.0245	3.76288	Twice dilution by control solution_5
	S-6	0.129	0.13	0.1295	0.025	3.83604	Twice dilution by control solution_6
	S-7	0.109	0.111	0.11	0.0055	0.906028	Threefold dilution by control solution_1
	S-8	0.118	0.116	0.117	0.0125	1.98139	Threefold dilution by control solution_2
	S-9	0.147	0.148	0.1475	0.043	6.43231	Threefold dilution by control solution_3
	S-10	0.124	0.125	0.1245	0.02	3.10111	Threefold dilution by control solution_4
	S-11	0.113	0.115	0.114	0.0095	1.52536	Threefold dilution by control solution_5
	S-12	0.164	0.169	0.1665	0.062	9.1167	Threefold dilution by control solution_6
	S-13	0.131	0.137	0.134	0.0295	4.49153	Twice dilution by experimental solution_1
	S-14	0.128	0.129	0.1285	0.024	3.68965	Twice dilution by experimental solution_2
	S-15	0.146	0.147	0.1465	0.042	6.28966	Twice dilution by experimental solution_3
	S-16	0.163	0.159	0.161	0.0565	8.34423	Twice dilution by experimental solution_4
	S-17	0.155	0.156	0.1555	0.051	7.56822	Twice dilution by experimental solution_5
	S-18	0.148	0.154	0.151	0.0465	6.93039	Twice dilution by experimental solution_6
	S-19	0.141	0.15	0.1455	0.041	6.14685	Threefold dilution by experimental solution_1
	S-20	0.144	0.145	0.1445	0.04	6.00387	Threefold dilution by experimental solution_2
	S-21	0.176	0.178	0.177	0.0725	10.5827	Threefold dilution by experimental solution_3
	S-22	0.146	0.148	0.147	0.0425	6.361	Threefold dilution by experimental solution_4
	S-23	0.147	0.147	0.147	0.0425	6.361	Threefold dilution by experimental solution_5
	S-24	0.151	0.153	0.152	0.0475	7.07237	Threefold dilution by experimental solution_6
